# Supplementary material for: Fabrication and Dielectric Validation of an Arm Phantom for Electromyostimulation
Source: Bioengineering (Basel). 2024 Jul 17;11(7):724. doi: 10.3390/bioengineering11070724 (PMC11274074; doi:10.3390/bioengineering11070724)
Supplement: Supplementary file 1 [file bioengineering-11-00724-s001.zip]

Archive with 2 entries (2 files):
- tabS2_data_phantoms.csv
- tabS1_data_validation.csv
