# Supplementary material for: Fabrication and Dielectric Validation of an Arm Phantom for Electromyostimulation
Source: Bioengineering (Basel). 2024 Jul 17;11(7):724. doi: 10.3390/bioengineering11070724 (PMC11274074; doi:10.3390/bioengineering11070724)
Supplement: Supplementary file 1 [file bioengineering-11-00724-s001.zip › tabS2_data_phantoms.csv]

phantom_type	sample_no	frequency_Hz	conductivity_S/m	permittivity
skin	1	20	0,05	5,35E+07
skin	1	40	0,067	3,17E+07
skin	1	60	0,081	2,36E+07
skin	1	80	0,093	1,92E+07
skin	1	100	0,103	1,68E+07
skin	2	20	0,021	2,87E+07
skin	2	40	0,025	1,77E+07
skin	2	60	0,029	1,33E+07
skin	2	80	0,03	1,10E+07
skin	2	100	0,032	9,52E+06
skin	3	20	0,026	2,62E+07
skin	3	40	0,032	1,70E+07
skin	3	60	0,036	1,27E+07
skin	3	80	0,0399	1,03E+07
skin	3	100	0,043	8,71E+06
skin	4	20	0,014	2,27E+07
skin	4	40	0,017	1,36E+07
skin	4	60	0,019	9,58E+06
skin	4	80	0,02	7,78E+06
skin	4	100	0,021	6,46E+06
fat	1	20	0,016	3,77E+07
fat	1	40	0,018	2,40E+07
fat	1	60	0,019	1,81E+07
fat	1	80	0,02	1,50E+07
fat	1	100	0,021	1,30E+07
fat	2	20	0,008	2,68E+07
fat	2	40	0,01	1,57E+07
fat	2	60	0,011	1,08E+07
fat	2	80	0,0111	9,07E+06
fat	2	100	0,0114	7,64E+06
fat	3	20	0,005	1,91E+07
fat	3	40	0,006	1,17E+07
fat	3	60	0,0062	8,67E+06
fat	3	80	0,0064	7,06E+06
fat	3	100	0,0065	6,05E+06
fat	4	20	0,026	2,62E+07
fat	4	40	0,032	1,70E+07
fat	4	60	0,036	1,27E+07
fat	4	80	0,0399	1,03E+07
fat	4	100	0,043	8,71E+06
blood	1	20	0,035	2,96E+07
blood	1	40	0,047	1,87E+07
blood	1	60	0,058	1,42E+07
blood	1	80	0,067	1,19E+07
blood	1	100	0,075	1,05E+07
blood	2	20	0,063	6,72E+07
blood	2	40	0,088	3,93E+07
blood	2	60	0,109	2,90E+07
blood	2	80	0,128	2,59E+07
blood	2	100	0,147	2,14E+07
blood	3	20	0,117	1,13E+08
blood	3	40	0,178	6,58E+07
blood	3	60	0,237	5,04E+07
blood	3	80	0,303	4,30E+07
blood	3	100	0,376	3,89E+07
blood	4	20	0,079	7,62E+07
blood	4	40	0,117	4,37E+07
blood	4	60	0,148	3,23E+07
blood	4	80	0,18	2,68E+07
blood	4	100	0,212	2,35E+07
muscle	1	20	0,005	8,91E+06
muscle	1	40	0,007	5,08E+06
muscle	1	60	0,008	3,66E+06
muscle	1	80	0,009	2,94E+06
muscle	1	100	0,0093	2,50E+06
muscle	2	20	0,017	2,85E+07
muscle	2	40	0,02	1,79E+07
muscle	2	60	0,022	1,35E+07
muscle	2	80	0,023	1,11E+07
muscle	2	100	0,034	9,75E+06
muscle	3	20	0,046	4,35E+07
muscle	3	40	0,062	2,78E+07
muscle	3	60	0,074	2,08E+07
muscle	3	80	0,086	1,68E+07
muscle	3	100	0,096	1,45E+07
muscle	4	20	0,041	5,78E+07
muscle	4	40	0,051	3,17E+07
muscle	4	60	0,061	2,21E+07
muscle	4	80	0,069	1,78E+07
muscle	4	100	0,076	1,53E+07
muscle	5	20	0,033	4,31E+07
muscle	5	40	0,044	2,55E+07
muscle	5	60	0,05	1,80E+07
muscle	5	80	0,056	1,40E+07
muscle	5	100	0,061	1,15E+07
muscle	6	20	0,126	1,33E+08
muscle	6	40	0,176	7,98E+07
muscle	6	60	0,213	6,11E+07
muscle	6	80	0,254	5,14E+07
muscle	6	100	0,29	4,55E+07
