# Supplementary material for: Fabrication and Dielectric Validation of an Arm Phantom for Electromyostimulation
Source: Bioengineering (Basel). 2024 Jul 17;11(7):724. doi: 10.3390/bioengineering11070724 (PMC11274074; doi:10.3390/bioengineering11070724)
Supplement: Supplementary file 1 [file bioengineering-11-00724-s001.zip › tabS1_data_validation.csv]

frequency/ Hz	measured conductivity/ S/m	measured permittivity	reference conductivity/ S/m	reference permittivity
3,00E+01	0,013	5720000	0,025	7839224,965
5,00E+01	0,015	4110000	0,027830189	5782485,301
8,00E+01	0,017	3050000	0,030660377	4013508,888
1,00E+02	0,018	2670000	0,030660377	3553536,601
3,00E+02	0,026	1390000	0,041981132	1610825,359
5,00E+02	0,031	1050000	0,047641509	1118042,081
8,00E+02	0,038	816000	0,056132075	824706,7696
1,00E+03	0,042	725000	0,058962264	730190,4075
3,00E+03	0,078	374000	0,084433962	373841,2539
5,00E+03	0,103	256000	0,101415094	311452,6787
8,00E+03	0,13	167000	0,126886792	229738,3408
1,00E+04	0,143	133000	0,141037736	191398,4102
3,00E+04	0,199	31800	0,248584906	86761,28811
5,00E+04	0,214	14200	0,313679245	50169,58732
8,00E+04	0,223	6300	0,370283019	29010,49012
1,00E+05	0,226	4130	0,395754717	21399,14767
